# Supplementary material for: 2,5-Dichloro­thio­phene 1,1-dioxide
Source: Acta Crystallogr Sect E Struct Rep Online. 2009 Nov 28;65(Pt 12):o3258. doi: 10.1107/S1600536809050776 (PMC2972006; doi:10.1107/S1600536809050776)
Supplement: Supplementary file 2 [file e-65-o3258-Isup2.hkl]

# 
# h,k,l, Fc-squared, Fo-squared, sigma(Fo-squared) and status flag 
# 
data_I
_shelx_title ' scan_0m_C2_c in C2/c' 
_shelx_refln_list_code          4 
_shelx_F_calc_maximum      164.02 
_exptl_crystal_F_000       368.00 
_reflns_d_resolution_high  0.8405 
 
loop_ 
 _symmetry_equiv_pos_as_xyz 
 'x, y, z' 
 '-x, y, -z+1/2' 
 'x+1/2, y+1/2, z' 
 '-x+1/2, y+1/2, -z+1/2' 
 '-x, -y, -z' 
 'x, -y, z-1/2' 
 '-x+1/2, -y+1/2, -z' 
 'x+1/2, -y+1/2, z-1/2' 
 
_cell_length_a     7.5883 
_cell_length_b    10.5840 
_cell_length_c     8.7451 
_cell_angle_alpha  90.000 
_cell_angle_beta   90.275 
_cell_angle_gamma  90.000 
 
_shelx_F_squared_multiplier     1.000 
 
loop_ 
 _refln_index_h 
 _refln_index_k 
 _refln_index_l 
 _refln_F_squared_calc 
 _refln_F_squared_meas 
 _refln_F_squared_sigma 
 _refln_observed_status 
   2   0   0      311.49      325.20      4.65 o 
   4   0   0      504.82      562.38      9.64 o 
   6   0   0     1261.63     1267.84     21.28 o 
   8   0   0       10.33        6.45      4.22 o 
   1   1   0     2977.48     2851.75     35.15 o 
   3   1   0     3891.83     3933.95     36.57 o 
   5   1   0      778.80      791.88      9.55 o 
   7   1   0       80.77       71.31      2.66 o 
   9   1   0       91.11       89.30      7.39 o 
   0   2   0     1291.69     1313.26     17.44 o 
   2   2   0     3775.34     3843.14     39.15 o 
   4   2   0      412.47      462.24      5.40 o 
   6   2   0      178.60      198.70      5.06 o 
   8   2   0       34.49       31.65      2.25 o 
   1   3   0     1777.32     1812.44     16.96 o 
   3   3   0     1955.96     1963.69     20.21 o 
   5   3   0      333.29      362.83      5.12 o 
   7   3   0       12.11       13.07      1.34 o 
   0   4   0     1339.94     1166.03     19.29 o 
   2   4   0        4.50        6.22      0.44 o 
   4   4   0      311.80      321.83      4.26 o 
   6   4   0      634.41      599.97     10.20 o 
   8   4   0        0.03       -0.09      1.18 o 
   1   5   0     1339.11     1356.66     13.49 o 
   3   5   0     1405.56     1398.89     16.36 o 
   5   5   0      162.04      167.03      2.86 o 
   7   5   0       30.49       37.38      2.01 o 
   0   6   0     1303.84     1333.98     19.71 o 
   2   6   0      912.88      885.60     10.02 o 
   4   6   0      556.47      563.86      7.10 o 
   6   6   0       14.24       13.65      1.73 o 
   1   7   0       46.50       38.84      0.89 o 
   3   7   0        3.07        0.56      0.48 o 
   5   7   0      787.35      781.39     12.58 o 
   7   7   0       65.26       63.21      3.05 o 
   0   8   0      137.98      139.12      3.50 o 
   2   8   0       51.89       45.79      1.30 o 
   4   8   0       12.99        8.26      0.84 o 
   6   8   0        1.89        5.63      1.35 o 
   1   9   0      121.68      129.54      2.47 o 
   3   9   0       19.79       17.29      0.99 o 
   5   9   0       69.71       77.88      5.52 o 
   0  10   0       79.22       76.37      3.55 o 
   2  10   0      143.87      146.89      7.40 o 
   4  10   0       77.13       83.41      3.41 o 
   1  11   0       57.32       48.87      3.76 o 
   3  11   0       22.20       22.56      2.14 o 
   0  12   0       49.16       47.08      5.28 o 
   2  12   0       22.77       25.15      3.34 o 
  -7   1   1       12.96        9.25      1.10 o 
  -5   1   1      658.76      663.85     10.60 o 
  -3   1   1     6098.59     6188.98     78.64 o 
  -1   1   1      680.47      828.27     10.48 o 
   1   1   1     6402.86     5612.83     69.27 o 
   3   1   1      204.46      181.94      2.09 o 
   5   1   1      142.89      136.83      2.45 o 
   7   1   1      333.34      327.42      7.51 o 
  -8   2   1       94.73       92.20      3.64 o 
  -6   2   1     1679.78     1651.19     25.13 o 
  -4   2   1      330.12      347.75      5.37 o 
  -2   2   1     5502.27     5473.17     56.07 o 
   0   2   1     7600.63     6705.31     68.34 o 
   2   2   1     2849.52     2946.26     31.31 o 
   4   2   1     1902.26     1839.13     21.32 o 
   6   2   1      443.70      445.80      6.91 o 
   8   2   1        5.03        5.12      1.24 o 
  -7   3   1       36.78       38.95      1.91 o 
  -5   3   1      600.07      566.30      9.30 o 
  -3   3   1      482.88      461.24      5.61 o 
  -1   3   1    16835.20    14346.88    140.00 o 
   1   3   1     1142.01     1121.47     11.67 o 
   3   3   1      595.55      607.22      6.95 o 
   5   3   1      151.12      157.99      2.73 o 
   7   3   1      501.15      487.18      9.92 o 
  -8   4   1       24.01       23.50      2.18 o 
  -6   4   1      396.87      369.29      7.52 o 
  -4   4   1     2172.56     2325.39     38.39 o 
  -2   4   1     1301.54     1443.52     14.32 o 
   0   4   1      365.75      326.26      3.86 o 
   2   4   1     4632.14     4617.73     47.06 o 
   4   4   1       91.89       80.90      1.71 o 
   6   4   1        6.97        7.29      0.98 o 
   8   4   1       55.80       62.91      3.16 o 
  -7   5   1      132.24      160.78      4.08 o 
  -5   5   1      148.09      147.88      3.36 o 
  -3   5   1      130.41      127.13      1.90 o 
  -1   5   1     1445.47     1547.09     15.35 o 
   1   5   1       26.37       19.34      0.68 o 
   3   5   1     1448.54     1447.92     15.96 o 
   5   5   1      814.09      886.17     11.52 o 
   7   5   1        0.01       -1.23      1.23 o 
  -6   6   1        5.79        2.29      0.97 o 
  -4   6   1       33.79       32.05      1.09 o 
  -2   6   1       60.04       69.07      1.24 o 
   0   6   1       52.50       51.34      1.16 o 
   2   6   1       81.07      102.33      1.60 o 
   4   6   1      418.45      394.90      5.58 o 
   6   6   1       53.72       49.44      2.46 o 
  -7   7   1      163.38      174.67      5.27 o 
  -5   7   1        2.18        2.39      0.91 o 
  -3   7   1       67.82       65.39      1.53 o 
  -1   7   1      643.71      618.72      8.80 o 
   1   7   1      104.38       93.09      1.64 o 
   3   7   1        2.15        1.65      0.58 o 
   5   7   1      192.37      194.87      4.27 o 
   7   7   1       20.74       21.66      2.05 o 
  -6   8   1       44.22       37.57      2.32 o 
  -4   8   1      393.67      387.30      6.09 o 
  -2   8   1        0.32        0.27      0.45 o 
   0   8   1      168.81      156.59      3.01 o 
   2   8   1     1503.54     1477.13     18.68 o 
   4   8   1       45.70       45.73      2.69 o 
   6   8   1       44.82       41.51      2.44 o 
  -5   9   1        8.87        5.95      1.62 o 
  -3   9   1        4.71        3.87      1.05 o 
  -1   9   1      684.43      693.92     10.97 o 
   1   9   1      155.61      158.29      3.53 o 
   3   9   1       32.70       30.09      1.74 o 
   5   9   1       31.11       31.56      2.06 o 
  -4  10   1        5.07        3.94      1.62 o 
  -2  10   1        1.57        0.68      0.80 o 
   0  10   1       20.67       15.49      1.07 o 
   2  10   1       18.40       17.51      1.78 o 
   4  10   1      146.17      139.14      4.63 o 
  -3  11   1      139.06      127.66      4.41 o 
  -1  11   1       17.32       20.75      1.57 o 
   1  11   1       35.49       34.23      2.30 o 
   3  11   1       63.23       54.72      2.99 o 
  -2  12   1       45.23       34.01      3.27 o 
   0  12   1       21.11       21.61      2.82 o 
   2  12   1       16.69       21.42      2.19 o 
  -8   0   2      504.61      513.42     18.37 o 
  -6   0   2      196.30      182.47      4.61 o 
  -4   0   2       63.18       85.71      2.35 o 
  -2   0   2    21027.62    18948.36    247.13 o 
   0   0   2     2582.89     2701.81     39.12 o 
   2   0   2      750.79      675.37      9.31 o 
   4   0   2     1292.50     1291.55     25.03 o 
   6   0   2      112.77       96.88      3.38 o 
   8   0   2      132.12      132.15      6.14 o 
  -7   1   2       75.84       73.99      2.92 o 
  -5   1   2     2529.38     2514.49     33.67 o 
  -3   1   2      758.76      873.17     10.32 o 
  -1   1   2       59.38       90.81      1.08 o 
   1   1   2    26902.54    19591.03    200.69 o 
   3   1   2      292.31      286.57      4.19 o 
   5   1   2       24.97       26.70      1.22 o 
   7   1   2      251.07      256.72      4.81 o 
  -8   2   2       25.02       24.25      2.25 o 
  -6   2   2        5.16        6.84      0.99 o 
  -4   2   2     2863.58     3038.44     40.37 o 
  -2   2   2      835.38      974.98     13.34 o 
   0   2   2      216.34      187.54      2.06 o 
   2   2   2      927.47     1000.31     11.30 o 
   4   2   2      151.34      161.03      2.51 o 
   6   2   2      309.70      309.61      5.29 o 
   8   2   2        0.91        2.55      1.21 o 
  -7   3   2       57.39       60.45      2.84 o 
  -5   3   2      461.07      435.44      7.44 o 
  -3   3   2     2439.22     2725.23     47.42 o 
  -1   3   2     2411.13     2434.08     23.81 o 
   1   3   2      193.62      133.08      2.00 o 
   3   3   2      301.19      314.75      3.86 o 
   5   3   2      355.06      366.70      5.37 o 
   7   3   2      129.28      115.35      3.29 o 
  -8   4   2      217.62      213.31      5.88 o 
  -6   4   2        0.58        0.29      0.85 o 
  -4   4   2       45.68       53.78      1.74 o 
  -2   4   2     1937.37     1982.19     22.80 o 
   0   4   2       20.46       25.28      1.01 o 
   2   4   2      558.75      581.77      7.65 o 
   4   4   2     2065.39     2095.41     26.09 o 
   6   4   2       22.24       22.26      1.27 o 
   8   4   2        0.03        0.25      1.67 o 
  -7   5   2      162.07      180.87      4.37 o 
  -5   5   2      196.02      171.34      3.72 o 
  -3   5   2      870.95      851.64     10.89 o 
  -1   5   2      813.09      829.20     10.64 o 
   1   5   2     2368.44     2407.88     26.23 o 
   3   5   2       40.26       27.78      1.15 o 
   5   5   2        9.91        9.67      1.20 o 
   7   5   2        4.24        2.28      1.30 o 
  -6   6   2      261.01      276.33      5.62 o 
  -4   6   2      966.04      990.14     14.68 o 
  -2   6   2      413.65      427.97      5.88 o 
   0   6   2      944.33      859.73     11.92 o 
   2   6   2      688.63      688.66      9.82 o 
   4   6   2        3.50        1.93      0.88 o 
   6   6   2      385.33      396.23      8.30 o 
  -7   7   2      280.52      291.82      7.21 o 
  -5   7   2        2.45        0.89      0.85 o 
  -3   7   2      210.78      189.97      3.38 o 
  -1   7   2      267.48      271.81      5.23 o 
   1   7   2       10.84       13.94      1.48 o 
   3   7   2      882.11      864.20     12.31 o 
   5   7   2      123.98      116.41      3.16 o 
   7   7   2        3.09        0.38      1.38 o 
  -6   8   2        0.04        0.32      1.40 o 
  -4   8   2      105.25      101.11      2.33 o 
  -2   8   2        0.17       -0.08      0.66 o 
   0   8   2        0.23        0.60      0.58 o 
   2   8   2       33.21       32.47      1.81 o 
   4   8   2        4.79        3.43      1.00 o 
   6   8   2        6.63        7.32      1.53 o 
  -5   9   2       21.00       21.89      2.35 o 
  -3   9   2        7.24       10.70      1.16 o 
  -1   9   2       66.63       68.69      2.23 o 
   1   9   2      300.75      299.81      6.29 o 
   3   9   2      164.27      162.99      6.16 o 
   5   9   2       44.32       49.32      3.75 o 
  -4  10   2       99.17      109.51      4.18 o 
  -2  10   2        2.03        0.77      0.94 o 
   0  10   2      234.94      244.38      6.11 o 
   2  10   2      189.91      197.02      4.87 o 
   4  10   2        0.03       -0.54      1.16 o 
  -3  11   2       19.97       15.37      2.43 o 
  -1  11   2       18.46       15.34      1.82 o 
   1  11   2        5.53        3.30      1.71 o 
   3  11   2        0.58        2.22      1.63 o 
  -2  12   2       66.59       68.27      4.36 o 
   0  12   2       16.96       20.54      2.17 o 
   2  12   2       27.91       26.59      2.50 o 
  -7   1   3      230.21      228.05      8.84 o 
  -5   1   3     2427.28     2405.38     32.27 o 
  -3   1   3      255.05      279.72      3.64 o 
  -1   1   3     2039.85     2031.83     19.86 o 
   1   1   3       17.72       15.76      0.45 o 
   3   1   3      450.05      461.86      6.22 o 
   5   1   3      522.44      515.70      8.53 o 
   7   1   3      138.84      133.60      3.22 o 
  -8   2   3      338.63      357.06     13.62 o 
  -6   2   3       34.95       34.01      1.62 o 
  -4   2   3     3106.10     3012.84     44.24 o 
  -2   2   3     4224.29     4369.21     47.98 o 
   0   2   3     2434.13     2523.22     23.55 o 
   2   2   3     1867.12     1847.80     21.42 o 
   4   2   3      344.17      338.24      4.89 o 
   6   2   3        1.97        1.72      0.79 o 
   8   2   3      175.60      181.86      4.95 o 
  -7   3   3       34.95       24.70      2.03 o 
  -5   3   3      993.67      945.06     14.80 o 
  -3   3   3     3165.67     3440.58     41.86 o 
  -1   3   3     1012.47      916.11     10.16 o 
   1   3   3     1684.30     1840.81     21.28 o 
   3   3   3      544.75      506.60      7.26 o 
   5   3   3      212.69      209.08      3.43 o 
   7   3   3        3.56        2.34      0.97 o 
  -8   4   3        7.35        7.72      1.75 o 
  -6   4   3      541.54      600.55     10.19 o 
  -4   4   3       11.16       16.47      1.30 o 
  -2   4   3      142.87      151.91      2.25 o 
   0   4   3     3423.60     3370.86     38.62 o 
   2   4   3      236.02      251.33      4.04 o 
   4   4   3      306.61      302.99      4.88 o 
   6   4   3      295.31      297.45      5.16 o 
   8   4   3        9.37        8.71      1.75 o 
  -7   5   3      106.01       96.74      4.33 o 
  -5   5   3       70.69       71.07      3.22 o 
  -3   5   3      834.30      866.59     10.47 o 
  -1   5   3      847.03      933.71     11.11 o 
   1   5   3      927.27      898.96     12.42 o 
   3   5   3     1286.65     1330.83     22.45 o 
   5   5   3      114.13      112.16      2.95 o 
   7   5   3       22.93       25.02      2.13 o 
  -6   6   3       15.19       10.93      1.37 o 
  -4   6   3        0.84        0.24      0.62 o 
  -2   6   3      189.67      201.81      3.15 o 
   0   6   3      223.43      246.80      4.12 o 
   2   6   3      116.14      124.18      2.41 o 
   4   6   3      149.07      155.66      3.73 o 
   6   6   3        0.00        0.04      1.04 o 
  -7   7   3        0.03       -0.34      1.40 o 
  -5   7   3        7.87        4.02      1.04 o 
  -3   7   3      211.98      229.99      4.06 o 
  -1   7   3        1.37        0.78      0.73 o 
   1   7   3      221.47      208.50      4.66 o 
   3   7   3      554.18      544.56     12.07 o 
   5   7   3        0.21       -0.95      0.95 o 
   7   7   3        1.22       -0.03      1.39 o 
  -6   8   3      257.31      273.83      6.52 o 
  -4   8   3        1.07        3.22      1.16 o 
  -2   8   3        0.06       -0.70      0.70 o 
   0   8   3     1455.03     1472.41     22.14 o 
   2   8   3      451.42      478.48      9.25 o 
   4   8   3       67.43       67.52      2.94 o 
   6   8   3       28.03       29.93      2.26 o 
  -5   9   3        0.17        0.74      1.26 o 
  -3   9   3      123.27      126.38      3.10 o 
  -1   9   3        2.19        6.92      1.02 o 
   1   9   3      136.67      133.50      3.71 o 
   3   9   3      192.95      201.53      5.04 o 
   5   9   3       12.10       12.47      1.70 o 
  -4  10   3       11.18        9.46      1.54 o 
  -2  10   3       67.09       66.81      2.27 o 
   0  10   3        2.05        0.35      1.05 o 
   2  10   3       19.06       17.97      1.72 o 
   4  10   3        5.52        5.01      1.53 o 
  -3  11   3       69.47       77.20      5.28 o 
  -1  11   3       89.83       79.17      3.48 o 
   1  11   3       20.28       18.90      2.24 o 
   3  11   3        7.25        8.56      2.08 o 
   0  12   3       10.23       10.46      1.94 o 
  -8   0   4       26.23       28.18      4.12 o 
  -6   0   4        5.69        6.90      1.56 o 
  -4   0   4     6653.18     6466.61    112.30 o 
  -2   0   4     1262.91     1302.84     21.41 o 
   0   0   4      322.10      368.25      6.60 o 
   2   0   4     7848.32     7563.43    133.26 o 
   4   0   4       36.41       36.14      2.15 o 
   6   0   4       54.39       67.17      2.90 o 
   8   0   4       80.25       75.87      3.52 o 
  -7   1   4      683.51      675.90     13.20 o 
  -5   1   4       42.80       37.95      1.39 o 
  -3   1   4      475.00      528.61      6.53 o 
  -1   1   4     2275.03     2262.73     24.45 o 
   1   1   4       39.77       64.58      1.25 o 
   3   1   4      693.98      732.46      9.61 o 
   5   1   4      243.94      239.77      4.23 o 
   7   1   4       24.29       22.44      1.49 o 
  -8   2   4       39.37       34.90      2.52 o 
  -6   2   4      412.19      412.47      8.91 o 
  -4   2   4       21.75       17.25      0.92 o 
  -2   2   4     1037.88     1100.44     13.83 o 
   0   2   4       21.22       23.95      0.84 o 
   2   2   4     1533.25     1640.05     20.45 o 
   4   2   4      287.34      286.74      4.32 o 
   6   2   4      127.11      117.74      2.77 o 
   8   2   4        1.61        1.11      1.53 o 
  -7   3   4      202.86      187.29      5.10 o 
  -5   3   4      183.24      170.12      5.42 o 
  -3   3   4      797.50      818.35     10.53 o 
  -1   3   4     1009.69     1074.72     11.97 o 
   1   3   4      122.63      106.82      1.70 o 
   3   3   4      125.14      131.02      2.87 o 
   5   3   4      405.94      417.50      6.56 o 
   7   3   4       75.17       70.92      2.95 o 
  -6   4   4       32.97       36.87      1.86 o 
  -4   4   4      531.76      515.84      8.68 o 
  -2   4   4      226.71      237.98      3.34 o 
   0   4   4      777.85      791.49      9.53 o 
   2   4   4     1437.10     1531.20     21.43 o 
   4   4   4       16.40       22.22      1.09 o 
   6   4   4       16.60       15.65      1.68 o 
  -7   5   4       87.62       83.04      2.96 o 
  -5   5   4      430.72      439.88     11.73 o 
  -3   5   4      519.55      557.53      8.31 o 
  -1   5   4     1477.39     1513.65     19.01 o 
   1   5   4       36.11       18.90      0.75 o 
   3   5   4       35.89       25.78      1.33 o 
   5   5   4       24.15       23.96      1.54 o 
   7   5   4       28.66       31.03      2.63 o 
  -6   6   4      430.61      466.06     15.15 o 
  -4   6   4       10.13        4.48      1.01 o 
  -2   6   4     1120.89     1084.97     13.95 o 
   0   6   4      782.91      795.65     11.26 o 
   2   6   4        4.44        7.47      0.93 o 
   4   6   4      299.61      307.60      5.83 o 
   6   6   4       19.04       18.14      1.86 o 
  -5   7   4      106.13       99.34      3.87 o 
  -3   7   4      554.87      601.01      9.02 o 
  -1   7   4       64.29       70.04      2.15 o 
   1   7   4      515.74      488.18     11.85 o 
   3   7   4       26.22       24.04      1.41 o 
   5   7   4        0.12       -0.12      1.00 o 
  -6   8   4       23.86       26.26      2.44 o 
  -4   8   4        2.60        2.79      1.26 o 
  -2   8   4       35.18       23.06      1.47 o 
   0   8   4        4.79        5.03      0.91 o 
   2   8   4      108.22      101.20      3.24 o 
   4   8   4        1.37        2.05      1.19 o 
   6   8   4        0.63        1.33      2.03 o 
  -5   9   4       45.76       57.49      4.91 o 
  -3   9   4       42.24       57.89      2.25 o 
  -1   9   4       78.12       66.68      2.65 o 
   1   9   4      251.79      273.77      6.21 o 
   3   9   4      108.25      111.19      5.45 o 
   5   9   4        0.43        0.53      1.42 o 
  -4  10   4       24.90       29.10      2.14 o 
  -2  10   4       67.64       67.22      2.81 o 
   0  10   4       93.12       92.33      3.24 o 
   2  10   4       26.35       24.96      2.38 o 
   4  10   4       11.91       13.09      1.86 o 
  -1  11   4       32.75       33.81      2.30 o 
   1  11   4        1.22        0.83      1.33 o 
  -7   1   5      406.13      402.43      8.78 o 
  -5   1   5       11.77       11.15      0.96 o 
  -3   1   5      712.01      727.76      9.56 o 
  -1   1   5      133.22      135.67      2.54 o 
   1   1   5       96.39      102.63      2.26 o 
   3   1   5      715.33      730.71     10.53 o 
   5   1   5      156.16      143.88      3.06 o 
   7   1   5        9.63        8.09      1.20 o 
  -6   2   5      528.75      502.90     10.14 o 
  -4   2   5     2076.05     2036.66     27.56 o 
  -2   2   5      260.25      269.86      4.37 o 
   0   2   5     1243.10     1212.93     16.61 o 
   2   2   5      485.09      512.23      6.97 o 
   4   2   5        1.43        2.77      1.46 o 
   6   2   5      129.12      131.65      3.05 o 
  -7   3   5      104.63      102.43      5.97 o 
  -5   3   5      428.73      433.50      7.77 o 
  -3   3   5     1450.69     1390.17     17.52 o 
  -1   3   5      927.80      925.51     12.93 o 
   1   3   5      591.03      536.10      9.09 o 
   3   3   5      124.72      150.51      2.88 o 
   5   3   5       26.20       24.95      1.27 o 
   7   3   5        9.40        5.55      1.26 o 
  -6   4   5       45.72       40.85      1.99 o 
  -4   4   5      169.09      150.53      3.01 o 
  -2   4   5      940.92      945.19     13.29 o 
   0   4   5        0.31        0.57      0.44 o 
   2   4   5      181.74      167.18      3.05 o 
   4   4   5      485.74      473.42      7.28 o 
   6   4   5        8.48        7.48      1.29 o 
  -7   5   5       20.22       17.94      2.03 o 
  -5   5   5      194.54      213.34      4.69 o 
  -3   5   5       88.36      107.86      3.46 o 
  -1   5   5      896.16      928.40     12.06 o 
   1   5   5     1000.60      997.90     12.02 o 
   3   5   5       12.96       16.89      1.25 o 
   5   5   5       85.91       95.19      2.86 o 
   7   5   5       17.68       18.16      2.44 o 
  -6   6   5       17.79       15.17      1.59 o 
  -4   6   5        0.17        0.44      0.91 o 
  -2   6   5      156.81      134.79      2.79 o 
   0   6   5      308.61      339.43      5.39 o 
   2   6   5        5.92        7.29      0.91 o 
   4   6   5        8.46        7.78      1.18 o 
   6   6   5        8.86       10.82      1.55 o 
  -5   7   5      223.21      235.35      5.74 o 
  -3   7   5       22.04       23.37      1.47 o 
  -1   7   5        0.94       -0.05      0.78 o 
   1   7   5      321.04      330.44      6.98 o 
   3   7   5       57.97       58.73      2.59 o 
   5   7   5        0.02       -0.42      1.15 o 
  -4   8   5       42.03       37.51      2.65 o 
  -2   8   5      478.23      500.49      8.71 o 
   0   8   5       63.42       66.65      2.69 o 
   2   8   5      131.07      141.55      4.07 o 
   4   8   5      105.46      117.33      6.67 o 
  -3   9   5        0.00       -0.20      1.32 o 
  -1   9   5        1.46        0.52      1.16 o 
   1   9   5      118.33      115.97      3.79 o 
   3   9   5       19.06       17.14      1.88 o 
  -2  10   5       25.62       27.65      2.29 o 
   0  10   5       67.38       54.03      2.73 o 
   2  10   5        3.50        2.57      1.48 o 
  -6   0   6     1316.58     1237.23     31.33 o 
  -4   0   6        0.01       -0.88      0.96 o 
  -2   0   6      229.67      218.81      5.40 o 
   0   0   6     1260.45     1207.67     23.60 o 
   2   0   6      352.77      330.98      7.59 o 
   4   0   6      573.60      631.32     13.48 o 
   6   0   6       65.58       62.56      6.14 o 
  -7   1   6        0.77        1.61      1.33 o 
  -5   1   6       20.54       16.16      1.32 o 
  -3   1   6     1444.14     1429.87     19.70 o 
  -1   1   6      424.72      433.14      6.62 o 
   1   1   6       37.71       46.93      1.49 o 
   3   1   6     1091.16     1070.77     15.14 o 
   5   1   6        0.24        1.07      0.83 o 
   7   1   6        0.05        0.78      1.19 o 
  -6   2   6       13.88       13.55      1.72 o 
  -4   2   6        4.42        1.92      0.87 o 
  -2   2   6       59.58       52.44      1.84 o 
   0   2   6        1.11        1.60      0.64 o 
   2   2   6      162.89      152.18      3.85 o 
   4   2   6        2.31        1.03      0.81 o 
   6   2   6       10.03        7.88      1.31 o 
  -7   3   6      106.27      107.22      4.38 o 
  -5   3   6      106.13       98.00      2.87 o 
  -3   3   6      134.47      149.57      3.04 o 
  -1   3   6      453.76      439.95      6.76 o 
   1   3   6      359.78      359.54      5.69 o 
   3   3   6      127.84      134.73      2.85 o 
   5   3   6       54.61       52.54      2.25 o 
   7   3   6       19.99       19.91      1.84 o 
  -6   4   6      289.27      292.26      6.87 o 
  -4   4   6        9.16        6.45      1.06 o 
  -2   4   6      147.24      138.96      3.52 o 
   0   4   6      894.14      955.31     13.51 o 
   2   4   6        0.61        1.45      0.71 o 
   4   4   6        0.55        0.95      0.94 o 
   6   4   6       41.52       45.75      2.30 o 
  -5   5   6      161.48      167.16      4.16 o 
  -3   5   6      223.90      212.61      3.97 o 
  -1   5   6       92.10      100.20      2.33 o 
   1   5   6       44.15       36.59      1.60 o 
   3   5   6       14.65       19.16      1.41 o 
   5   5   6       16.28       17.21      1.57 o 
  -6   6   6        5.77        8.23      1.69 o 
  -4   6   6      509.50      522.58     10.39 o 
  -2   6   6      667.66      688.16     10.21 o 
   0   6   6        0.93        0.45      0.65 o 
   2   6   6      141.98      142.04      3.40 o 
   4   6   6        5.84        3.52      1.14 o 
  -5   7   6      213.08      221.78      5.87 o 
  -3   7   6       57.05       60.29      2.74 o 
  -1   7   6      436.17      423.82      7.56 o 
   1   7   6       26.35       23.31      1.84 o 
   3   7   6       13.90       10.38      1.55 o 
   5   7   6       24.87       29.00      2.45 o 
  -4   8   6        0.65        1.00      1.40 o 
  -2   8   6        6.24        2.24      1.07 o 
   0   8   6        3.58        1.18      1.18 o 
   2   8   6        0.95        1.11      1.28 o 
   4   8   6        2.19        1.61      1.42 o 
  -3   9   6       65.45       64.28      4.01 o 
  -1   9   6       39.95       43.23      3.75 o 
   1   9   6       34.65       32.77      2.41 o 
   3   9   6       12.03        8.75      1.95 o 
   0  10   6        1.17       -0.16      1.37 o 
  -5   1   7      134.83      124.95      3.36 o 
  -3   1   7      256.25      240.19      4.39 o 
  -1   1   7       13.61       11.18      1.33 o 
   1   1   7      527.82      534.12     10.17 o 
   3   1   7      140.95      130.46      3.15 o 
   5   1   7        3.39        2.39      1.02 o 
  -6   2   7      279.32      266.11      6.49 o 
  -4   2   7       22.22       19.71      1.30 o 
  -2   2   7      979.77     1017.04     14.49 o 
   0   2   7      389.13      364.18      5.91 o 
   2   2   7        0.02       -0.69      0.69 o 
   4   2   7      113.26      135.81      3.13 o 
   6   2   7        4.30        3.98      1.33 o 
  -5   3   7      190.53      184.59      4.41 o 
  -3   3   7      648.75      596.35      9.09 o 
  -1   3   7      163.13      158.09      3.21 o 
   1   3   7       18.24       25.49      1.53 o 
   3   3   7        4.89        5.36      0.87 o 
   5   3   7       13.54        6.24      1.32 o 
  -6   4   7        1.00        1.87      1.43 o 
  -4   4   7      200.43      202.55      4.56 o 
  -2   4   7       51.51       43.92      2.17 o 
   0   4   7      159.28      174.71      3.92 o 
   2   4   7      370.60      351.37      5.85 o 
   4   4   7        0.49       -0.88      0.93 o 
  -5   5   7       99.41      102.26      3.29 o 
  -3   5   7       25.53       31.69      1.55 o 
  -1   5   7      305.10      292.67      5.11 o 
   1   5   7       64.43       75.72      2.44 o 
   3   5   7       28.73       35.24      1.96 o 
   5   5   7       21.45       19.40      1.82 o 
  -4   6   7        4.68        4.33      1.62 o 
  -2   6   7       10.35       12.22      1.34 o 
   0   6   7       45.48       51.97      2.54 o 
   2   6   7        0.03        0.36      1.08 o 
   4   6   7        0.01        0.02      1.18 o 
  -3   7   7       40.41       30.62      4.13 o 
  -1   7   7       72.52       86.04      3.38 o 
   1   7   7        0.98        0.91      1.15 o 
   3   7   7        7.98        8.10      1.56 o 
  -2   8   7       28.31       23.03      2.00 o 
   0   8   7        0.74        0.91      1.29 o 
   2   8   7       53.36       55.77      2.98 o 
  -1   9   7       16.13       16.76      2.02 o 
   1   9   7        0.11        1.35      1.51 o 
  -4   0   8        0.69        2.00      1.33 o 
  -2   0   8      971.90      998.63     20.43 o 
   0   0   8        0.04        0.11      1.34 o 
   2   0   8      105.09      125.73      4.21 o 
   4   0   8      218.51      198.81      5.87 o 
  -5   1   8      313.24      310.66      7.19 o 
  -3   1   8        0.56       -0.79      0.79 o 
  -1   1   8        0.00       -0.45      0.81 o 
   1   1   8       89.09       86.72      3.17 o 
   3   1   8       11.61        6.52      1.20 o 
   5   1   8       36.29       40.39      2.29 o 
  -4   2   8       12.42        8.17      1.45 o 
  -2   2   8        6.87        5.45      1.19 o 
   0   2   8      350.13      337.00      5.75 o 
   2   2   8       41.70       32.18      1.59 o 
   4   2   8       14.12       11.05      1.79 o 
  -5   3   8       81.51       96.76      3.32 o 
  -3   3   8       47.74       40.49      1.89 o 
  -1   3   8      166.38      157.06      3.38 o 
   1   3   8      226.94      244.12      4.88 o 
   3   3   8       24.44       24.43      1.74 o 
   5   3   8        1.36        1.01      1.26 o 
  -4   4   8       12.22       13.55      1.58 o 
  -2   4   8      116.01      130.40      3.37 o 
   0   4   8        3.37        1.05      0.90 o 
   2   4   8       11.56       16.30      1.59 o 
   4   4   8       21.92       25.46      1.93 o 
  -3   5   8       94.18      109.95      3.73 o 
  -1   5   8       79.10       75.81      2.35 o 
   1   5   8        9.89       12.27      1.50 o 
   3   5   8        4.61        4.46      1.22 o 
  -2   6   8       10.65        9.15      1.36 o 
   0   6   8      126.56      155.25      4.61 o 
   2   6   8        8.00        5.94      1.61 o 
  -1   7   8       51.10       38.79      2.56 o 
   1   7   8        1.14        2.87      1.48 o 
   0   8   8       12.07        9.67      1.79 o 
  -3   1   9       20.92       16.42      1.45 o 
  -1   1   9      268.27      299.24      5.45 o 
   1   1   9       67.57       54.00      2.36 o 
   3   1   9        1.37        0.27      1.05 o 
  -4   2   9      179.11      205.16      5.94 o 
  -2   2   9      275.99      240.86      4.72 o 
   0   2   9        9.47        9.98      1.20 o 
   2   2   9       54.46       68.60      4.18 o 
   4   2   9        7.06        5.13      1.42 o 
  -3   3   9       33.03       31.42      1.82 o 
  -1   3   9       75.23       98.59      2.80 o 
   1   3   9        0.10       -0.22      0.96 o 
   3   3   9        5.27        2.64      1.29 o 
  -2   4   9        0.04        1.24      1.03 o 
   0   4   9       93.50       84.26      2.90 o 
   2   4   9        6.57        5.40      1.34 o 
  -1   5   9        0.01       -0.25      1.33 o 
   1   5   9       45.26       51.72      2.93 o 
   0   6   9        0.84       -0.13      1.43 o 
  -2   0  10       33.54       19.56      2.31 o 
   0   0  10       14.47       29.64      2.52 o 
   2   0  10       11.23       12.90      2.28 o 
  -1   1  10       83.50       90.05      5.54 o 
   1   1  10       10.19       13.59      1.45 o 
  -2   2  10       24.10       24.20      1.75 o 
   0   2  10       16.18        7.87      1.30 o 
  -1   3  10       28.40       32.09      1.87 o 
   1   3  10       33.25       23.06      1.96 o 
                                                 
